# Supplementary material for: Human and Mouse Alpha-Synuclein Fibrillation: Impact on h-FTAA Binding and Advancing Strain-Specific Biomarkers in PD Animal Models
Source: Int J Mol Sci. 2026 Apr 24;27(9):3807. doi: 10.3390/ijms27093807 (PMC13163712; doi:10.3390/ijms27093807)
Supplement: Supplementary file 1 [file ijms-27-03807-s001.zip]

Archive with 1 entries (1 files):
- ijms-4219128-supplementary.pdf
